# Supplementary material for: Comparison of Gut Bacterial Communities of Locusta migratoria manilensis (Meyen) Reared on Different Food Plants
Source: Biology (Basel). 2022 Sep 13;11(9):1347. doi: 10.3390/biology11091347 (PMC9495404; doi:10.3390/biology11091347)
Supplement: Supplementary file 1 [file biology-11-01347-s001.zip]

Archive with 6 entries (5 files):
- biology-1882540-Supplementary Materials/
- biology-1882540-Supplementary Materials/Supplementary Figure S1.pdf
- biology-1882540-Supplementary Materials/Supplementary Figure S2.pdf
- biology-1882540-Supplementary Materials/Supplementary Figure S3.pdf
- biology-1882540-Supplementary Materials/Supplementary Table S1.pdf
- biology-1882540-Supplementary Materials/Supplementary Table S2.pdf
